# Supplementary material for: Non-menstrual pelvic symptoms and women’s quality of life: a cross-sectional observational study
Source: PLoS One. 2025 Apr 29;20(4):e0321922. doi: 10.1371/journal.pone.0321922 (PMC12040126; doi:10.1371/journal.pone.0321922)
Supplement: S1 File — (XLSX) [file pone.0321922.s001.xlsx]

## Sheet: Raw data
Random	Partner	School	Income	Alcohol	Alcoho/Week	Smoking	Deep Dyspareunia	Acyclic Pelvic Pain	NM Dyschezia	NM Dysuria	Height	BMI	GESTA	PARA	Hypertension	Diebates	SF36PF [inverted]	SF36PRF [inverted]	SF36BP [inverted]	SF36GHP [inverted]	SF36VIT [inverted]	SF36SRF [inverted]	SF36ERF [inverted]	SF36MH [inverted]	EHP30Pain	EHP30CPower	EHP30SSupp	EHP30EWbeing	EHP30SImage	EHP30Sex	EHP30Work	EHP30FMed	EHP30Infert	EHP30RChild	EHP30FTreat
1	3	5	5	2	1	0	0	5	5	0	1.58	23	0	0	0	0	50	100	90	18	70	37	100	52	66	79	25	46	33	15	50	0	75	MISS	67
2	3	6	4	2	1	0	0	0	0	0	1.68	22	2	1	0	0	0	0	0	13	5	0	0	8	0	0	0	0	0	0	0	0	38	0	0
3	0	4	4	0	0	0	0	0	0	0	1.65	24	0	0	0	0	0	0	0	23	55	0	0	44	0	0	0	0	0	0	0	0	25	MISS	0
4	3	4	5	2	1	0	0	0	0	0	1.74	26	1	1	0	0	0	0	0	15	20	0	0	0	0	0	0	4	0	MISS	MISS	0	MISS	0	MISS
5	3	4	4	2	0	0	0	6	0	0	1.68	26	0	0	0	0	30	100	59	38	70	50	100	68	48	46	50	58	42	30	20	0	56	MISS	25
6	3	4	5	2	0	2	0	3	0	0	1.62	22	1	1	0	0	40	100	78	70	90	75	100	96	59	96	56	92	58	MISS	MISS	0	MISS	63	MISS
7	3	4	3	0	0	0	10	10	7	8	1.67	18	0	0	0	0	60	100	78	80	70	50	0	36	70	63	63	33	33	100	40	19	0	MISS	50
8	3	6	4	2	2	0	0	0	0	0	1.7	30	0	0	1	0	0	75	26	23	60	25	0	48	50	63	50	42	58	35	45	0	MISS	MISS	25
9	3	6	3	2	1	0	5	3	0	0	1.64	24	0	0	0	0	10	100	88	8	90	50	100	48	48	50	44	42	8	50	35	0	69	MISS	83
10	3	6	4	2	0	0	6	3	6	0	1.66	23	0	0	0	0	0	0	16	23	35	0	0	28	2	33	25	33	58	95	0	6	13	MISS	67
11	3	2	2	2	0	0	3	9	10	6	1.59	34	0	0	0	0	60	100	59	80	85	62	100	72	41	63	88	58	75	10	60	0	75	MISS	58
12	3	4	2	2	0	0	10	0	0	0	1.68	30	0	0	0	0	5	0	58	23	65	37	0	52	27	58	44	63	92	70	15	0	56	MISS	25
13	3	6	4	2	2	2	8	8	0	0	1.7	27	3	1	0	0	25	100	49	18	35	50	67	48	50	67	50	67	50	85	65	0	81	50	75
14	3	4	2	0	0	99	6	5	0	0	1.6	36	1	0	0	0	30	0	16	10	20	25	0	16	70	92	25	42	8	35	45	50	63	MISS	83
15	3	6	3	2	1	0	5	4	9	0	1.56	28	0	0	0	0	60	100	78	45	90	62	100	60	86	96	75	71	92	65	65	0	81	MISS	100
16	3	4	4	0	0	0	0	8	0	0	1.54	24	1	1	0	0	5	0	0	0	10	0	0	8	11	8	6	17	0	60	0	MISS	MISS	38	MISS
17	3	4	3	0	0	0	0	6	0	0	1.65	26	1	1	0	0	30	100	90	48	65	50	0	24	48	54	25	42	50	25	MISS	44	0	50	58
18	0	6	3	0	0	0	10	0	0	0	1.7	21	0	0	0	0	0	0	28	0	0	0	0	0	0	29	0	13	0	100	0	0	38	MISS	0
19	1	4	3	2	1	0	10	0	0	0	1.7	19	0	0	0	0	0	0	0	33	35	0	0	40	0	0	0	0	0	100	0	19	63	MISS	0
20	1	6	3	2	1	0	0	2	0	0	1.78	21	0	0	0	0	10	100	59	18	55	50	67	32	61	83	75	63	58	30	35	56	25	MISS	42
21	3	4	3	2	2	1	5	5	0	0	1.62	22	1	0	0	0	45	100	88	33	65	62	100	68	75	88	75	75	42	80	85	56	38	MISS	MISS
22	3	6	3	2	0	0	4	5	5	0	1.64	20	0	0	0	0	5	75	69	38	75	62	100	72	55	54	63	71	58	40	40	44	88	MISS	75
23	2	4	3	1	0	0	8	3	0	0	1.55	25	0	0	0	0	95	100	88	18	65	50	100	36	77	63	63	17	17	65	50	81	50	MISS	42
24	3	4	2	2	6	2	3	0	0	0	1.62	27	2	1	0	0	5	0	59	8	100	75	67	84	48	67	81	83	92	75	50	69	100	75	MISS
25	3	3	5	2	1	0	0	8	0	0	1.53	34	2	2	0	0	25	75	78	63	70	50	67	56	98	83	75	79	100	25	100	25	MISS	100	MISS
26	0	4	3	2	4	0	6	2	0	4	1.77	22	0	0	0	0	35	100	59	18	50	50	100	40	36	58	50	42	33	50	MISS	0	MISS	MISS	17
27	3	4	2	0	0	0	3	0	0	0	1.7	22	0	0	0	0	35	75	38	33	45	25	67	28	7	17	38	75	42	10	MISS	0	44	MISS	25
28	3	6	5	2	2	0	5	4	0	0	1.64	20	0	0	0	0	25	100	59	78	85	62	100	80	36	42	50	38	42	30	40	88	88	MISS	MISS
29	3	3	5	2	1	0	4	0	0	0	1.61	20	0	0	0	0	10	100	59	78	70	62	0	48	45	63	50	38	42	80	60	13	25	MISS	42
30	3	6	3	0	0	0	2	7	0	0	1.58	23	0	0	0	0	15	0	26	43	80	75	67	68	41	33	38	42	17	10	15	94	100	MISS	58
31	3	6	5	2	0	0	8	4	0	7	1.66	19	0	0	0	0	20	75	49	23	80	50	33	60	70	46	44	67	50	100	35	0	19	MISS	MISS
32	3	5	1	2	0	0	10	10	4	10	1.59	22	0	0	0	0	40	100	59	78	85	50	100	52	48	67	25	58	17	65	MISS	0	44	MISS	0
33	3	6	3	2	0	0	3	4	0	0	1.68	22	1	1	0	1	15	0	0	35	10	0	0	4	27	46	50	13	0	20	0	0	75	0	58
34	3	6	3	2	0	0	0	7	0	0	1.65	33	0	0	0	0	10	50	68	53	60	37	0	44	68	88	63	75	92	40	70	MISS	63	MISS	58
35	0	6	3	2	1	0	0	0	0	0	1.57	24	0	0	0	0	0	0	0	18	25	0	0	28	16	25	0	21	0	5	0	0	38	MISS	17
36	3	5	2	2	1	1	10	7	4	0	1.58	28	2	0	0	0	15	100	59	18	30	50	100	32	32	21	81	58	75	100	45	0	44	MISS	50
37	3	2	3	2	0	0	8	5	6	0	1.66	29	0	0	0	0	30	75	59	73	70	50	100	80	23	71	50	83	50	65	MISS	100	100	MISS	MISS
38	3	4	3	0	0	0	0	6	0	0	1.55	20	0	0	0	0	85	100	78	28	50	62	67	16	57	58	50	33	33	40	75	0	50	MISS	75
39	0	4	2	2	2	1	0	3	0	0	1.54	24	0	0	0	0	10	75	38	53	70	62	100	68	27	13	6	50	75	0	0	0	44	MISS	8
40	3	4	2	2	0	0	0	0	0	0	1.58	27	0	0	0	0	5	0	39	23	55	25	0	20	0	0	6	42	8	30	MISS	0	MISS	MISS	58
41	3	6	4	2	1	0	8	6	0	0	1.57	22	0	0	0	0	20	50	49	43	50	37	0	36	50	71	56	54	75	60	60	31	88	MISS	100
42	3	6	5	2	0	0	7	8	5	0	1.6	23	3	2	1	0	25	50	69	45	95	87	100	80	20	38	94	92	92	75	15	25	0	50	92
43	3	2	2	2	2	0	6	5	0	0	1.53	23	1	1	0	0	35	100	59	20	55	62	100	48	48	71	75	71	58	35	40	19	MISS	50	75
44	3	6	5	2	2	0	0	3	0	0	1.53	22	0	0	0	0	25	25	59	13	55	25	33	36	43	42	6	54	8	0	5	0	31	MISS	MISS
45	3	2	3	2	0	0	0	0	0	0	1.72	28	0	0	0	0	5	100	26	3	40	12	100	24	18	13	6	25	17	0	MISS	0	19	MISS	0
46	3	4	3	2	0	0	0	0	0	0	1.67	24	1	1	0	1	0	0	0	18	15	0	0	12	0	0	0	0	0	0	0	0	0	0	0
47	3	4	2	0	0	0	0	7	0	0	1.55	23	1	1	0	0	15	0	28	68	35	12	0	16	48	63	38	21	8	50	20	13	MISS	50	58
48	1	6	4	2	2	0	0	0	0	0	1.58	20	0	0	0	0	0	0	0	0	65	12	33	28	0	0	6	25	8	0	0	MISS	50	MISS	MISS
49	3	4	3	2	1	0	5	7	4	2	1.69	21	2	2	0	0	5	0	59	28	40	25	0	20	43	21	6	21	0	5	5	0	13	13	0
50	3	6	4	2	2	0	0	2	2	0	1.63	25	0	0	0	0	45	100	69	80	80	75	100	64	64	88	75	63	58	70	MISS	75	100	MISS	100
51	3	2	4	2	1	0	0	7	4	4	1.61	26	0	0	0	0	50	100	78	48	65	62	100	56	55	63	56	58	75	80	55	0	MISS	MISS	83
52	3	4	3	2	1	1	9	4	0	0	1.63	24	0	0	0	0	85	100	79	90	85	75	100	40	59	67	75	38	67	65	MISS	0	38	MISS	17
53	3	2	1	0	0	0	7	5	0	0	1.53	28	0	0	0	0	65	100	78	65	65	50	0	20	59	67	25	29	17	MISS	MISS	31	50	MISS	MISS
54	3	6	4	2	2	0	5	5	0	0	1.55	21	0	0	0	0	0	50	49	18	30	25	33	8	5	0	25	4	0	95	10	0	13	MISS	33
55	0	2	3	0	0	0	0	0	0	0	1.59	34	0	0	0	0	20	50	46	58	65	37	67	64	86	92	75	88	92	15	75	44	100	MISS	MISS
56	3	3	4	2	2	0	7	0	0	0	1.6	29	0	0	0	0	25	75	49	23	80	25	33	28	45	63	50	63	0	65	MISS	0	44	MISS	17
57	3	4	2	0	0	0	10	9	0	0	1.5	28	2	2	0	0	75	75	78	35	40	12	0	36	55	58	63	50	42	100	75	0	0	50	0
58	3	4	4	0	0	0	0	0	0	0	1.6	24	2	2	0	0	45	100	78	23	75	50	0	60	64	96	75	38	58	50	MISS	25	MISS	50	100
59	3	4	3	2	0	0	3	5	5	0	1.63	31	1	0	0	0	10	100	48	53	75	62	100	60	41	46	56	71	67	40	55	0	100	MISS	0
60	3	4	4	2	2	0	4	2	0	0	1.71	35	2	2	1	0	40	100	90	8	50	62	0	44	68	67	31	50	8	50	20	0	MISS	75	42
61	3	6	4	0	0	0	6	4	7	0	1.65	22	1	0	0	0	25	100	59	58	85	62	100	80	39	71	75	75	75	20	25	75	100	MISS	MISS
62	3	3	4	2	3	0	0	7	5	0	1.64	29	2	2	0	0	10	75	59	53	65	62	100	80	0	100	81	58	67	30	MISS	69	MISS	0	75
63	3	6	4	2	1	2	6	3	0	0	1.73	29	1	0	0	0	10	0	0	8	60	0	0	28	0	0	6	17	8	15	0	13	63	MISS	MISS
64	3	6	4	2	1	0	4	0	0	0	1.67	20	0	0	0	0	5	0	16	18	55	12	0	28	0	4	19	29	0	15	0	0	56	MISS	0
65	1	6	4	2	1	0	6	2	0	0	1.77	28	1	1	0	0	5	50	16	0	15	25	67	16	0	33	0	8	0	30	0	0	0	13	17
66	3	6	3	2	1	1	5	8	10	0	1.67	33	2	2	0	1	80	100	90	35	100	75	100	100	89	88	94	100	92	75	70	25	MISS	100	MISS
67	3	6	4	0	0	0	8	8	6	0	1.62	22	1	0	0	0	25	100	78	53	65	50	100	52	55	71	44	46	42	80	65	100	100	MISS	MISS
68	3	6	5	0	0	0	8	0	0	0	1.54	22	0	0	0	0	10	25	38	13	50	50	33	32	5	33	56	38	25	80	15	13	25	MISS	33
69	3	2	5	2	1	0	7	5	0	0	1.65	21	0	0	0	0	15	25	26	10	25	62	33	40	18	46	38	46	50	20	0	MISS	13	MISS	MISS
70	3	4	3	2	1	0	3	0	0	0	1.7	26	0	0	0	0	0	0	0	8	35	12	100	16	0	0	0	0	8	15	0	0	31	MISS	MISS
71	3	6	4	2	0	0	0	5	0	0	1.58	22	0	0	0	0	0	50	38	90	50	50	100	40	5	13	44	67	25	80	30	19	63	MISS	50
72	3	2	3	2	1	0	7	0	7	0	1.56	26	2	1	0	0	85	100	69	48	70	87	100	76	75	75	81	100	75	70	75	19	75	50	67
73	1	4	3	2	1	1	7	6	4	0	1.53	38	1	1	0	0	100	100	100	45	100	100	33	72	80	67	75	58	92	MISS	65	100	13	63	25
74	1	6	3	2	5	1	6	7	6	5	1.65	21	0	0	0	0	15	100	78	18	60	62	0	32	75	63	50	38	0	50	40	6	50	MISS	67
75	3	6	5	0	0	0	5	6	3	4	1.54	27	0	0	0	0	45	0	39	75	70	37	0	64	7	71	44	50	17	25	0	44	100	MISS	MISS
76	3	4	3	2	1	0	6	4	0	0	1.61	27	0	0	0	0	15	50	78	53	90	87	100	72	50	100	75	83	100	95	45	0	88	MISS	67
77	0	3	1	0	0	0	9	10	0	0	1.55	26	0	0	0	0	70	50	78	90	80	87	67	76	59	67	100	100	100	100	MISS	MISS	MISS	MISS	83
78	3	2	2	0	0	0	6	7	0	6	1.53	22	1	1	0	0	25	100	69	48	75	62	100	64	64	75	69	42	50	50	MISS	6	44	50	MISS
79	3	2	5	2	1	0	0	0	0	0	1.69	22	2	1	0	0	90	100	88	15	50	100	100	48	MISS	MISS	MISS	MISS	MISS	MISS	MISS	MISS	MISS	MISS	MISS
80	3	3	2	0	0	0	7	4	8	6	1.56	23	0	0	0	0	50	100	78	90	75	75	100	56	MISS	MISS	MISS	MISS	MISS	MISS	MISS	MISS	MISS	MISS	MISS
81	3	4	2	2	1	0	6	6	5	0	1.58	23	1	0	0	0	5	100	38	18	65	37	100	56	34	33	50	58	50	55	MISS	0	MISS	MISS	MISS
82	3	6	3	2	3	2	0	8	0	0	1.64	26	0	0	0	0	0	0	28	63	50	25	67	56	11	21	19	67	50	45	MISS	0	25	MISS	50
83	3	6	3	0	0	0	6	4	0	0	1.59	25	0	0	0	0	40	100	78	85	85	62	100	84	57	96	94	96	92	80	80	69	100	MISS	MISS
84	3	3	3	2	1	0	0	0	0	0	1.63	34	0	0	0	0	50	25	38	40	35	0	0	20	0	8	6	33	8	10	MISS	0	31	MISS	83
85	1	6	5	0	0	0	10	3	0	0	1.54	22	0	0	0	0	15	0	90	63	50	25	0	36	43	96	100	67	17	75	70	0	94	MISS	MISS
86	3	4	3	2	2	0	0	0	0	0	1.67	35	0	0	0	0	15	0	0	8	25	0	0	24	0	4	25	25	42	MISS	0	0	69	MISS	MISS
87	0	5	4	2	2	0	0	0	0	0	1.59	23	0	0	0	0	0	0	16	18	25	0	0	8	0	4	0	0	0	0	0	0	31	MISS	0
88	3	4	4	2	0	0	6	4	4	0	1.66	28	0	0	0	0	65	100	78	85	80	75	100	56	66	75	94	58	100	100	80	69	MISS	MISS	75
89	1	6	5	2	2	0	0	0	0	0	1.7	26	0	0	0	0	0	0	60	18	40	12	0	24	39	50	13	38	42	0	20	75	MISS	MISS	83
90	3	4	3	2	2	2	5	6	4	0	1.57	22	1	1	0	0	55	100	78	68	75	75	100	60	77	79	100	75	75	95	45	56	MISS	MISS	75
91	3	2	3	2	1	0	0	10	0	0	1.7	24	2	2	0	0	35	100	88	53	100	100	100	100	82	100	100	100	100	75	MISS	25	MISS	63	MISS
92	3	2	4	2	1	2	9	9	8	0	1.61	27	2	2	0	0	50	100	78	70	95	87	100	56	70	88	69	83	75	90	MISS	0	MISS	88	17
93	0	4	5	2	0	0	6	10	8	MISS	1.61	29	0	0	0	0	40	100	88	90	85	75	100	76	75	100	69	92	92	55	85	6	100	MISS	75
94	3	6	4	0	0	0	0	6	0	0	1.74	25	0	0	0	0	40	100	49	60	80	75	67	76	52	100	88	79	100	35	45	25	63	MISS	100
95	3	3	2	0	0	0	8	5	4	0	1.57	20	2	2	0	0	60	100	79	70	100	87	100	76	70	100	75	75	100	95	MISS	44	MISS	100	MISS
96	1	6	3	2	0	0	0	0	0	0	1.65	22	0	0	0	0	0	0	48	0	0	12	33	20	30	8	0	0	0	0	35	0	38	MISS	0
97	0	6	5	0	0	0	0	0	0	0	1.76	24	0	0	0	0	0	75	38	0	35	25	100	24	43	58	19	33	8	0	35	6	56	MISS	17
98	3	4	3	0	0	0	6	5	5	0	1.66	31	1	1	0	0	25	75	49	80	65	50	100	60	57	83	88	63	83	55	70	81	MISS	MISS	58
99	1	6	4	1	0	0	0	5	0	0	1.65	26	0	0	0	0	45	75	49	13	35	50	0	28	39	46	19	21	25	30	10	0	MISS	MISS	MISS
100	0	5	2	2	2	0	0	7	0	0	1.6	25	0	0	0	0	10	100	59	48	80	25	100	60	66	71	44	38	42	MISS	MISS	0	88	MISS	83
101	3	6	3	2	0	0	10	6	0	0	1.62	27	0	0	0	1	50	75	59	78	55	25	67	56	41	63	69	79	58	100	95	0	100	MISS	75
102	3	6	3	2	1	0	0	0	0	0	1.65	24	0	0	0	0	10	0	0	15	15	37	0	40	41	42	25	29	50	5	5	0	38	MISS	MISS
103	0	4	4	2	0	0	9	9	0	0	1.67	25	0	0	0	0	5	0	0	0	15	12	0	8	7	13	25	17	0	10	0	0	50	MISS	0
104	3	4	3	2	1	0	7	7	5	0	1.59	27	0	0	0	0	40	100	68	80	85	50	67	44	70	88	69	54	75	80	MISS	19	31	MISS	75
105	3	6	2	2	1	0	0	0	0	0	1.6	25	4	3	0	0	0	0	49	23	30	12	0	36	45	50	44	42	33	25	25	0	0	38	25
106	0	6	4	2	0	0	7	4	0	0	1.7	27	0	0	1	0	10	0	0	33	50	0	0	24	5	21	0	8	0	MISS	5	0	MISS	MISS	0
107	3	6	3	0	0	0	8	2	0	0	1.55	20	0	0	0	0	0	0	28	30	35	0	0	28	0	4	0	8	0	5	0	MISS	81	MISS	8
108	0	5	3	1	0	0	10	10	7	0	1.67	25	0	0	0	0	70	100	88	65	100	75	67	84	82	100	69	88	75	100	75	75	94	MISS	67
109	0	4	3	2	1	0	0	8	0	0	1.7	31	0	0	0	0	25	100	69	48	90	62	100	72	55	96	50	63	100	40	75	0	75	MISS	58
110	3	3	4	1	0	0	8	10	0	0	1.72	25	1	1	0	0	0	0	39	0	35	0	0	16	2	0	0	0	0	40	MISS	0	25	0	MISS
111	0	4	3	2	0	0	0	0	0	0	1.68	23	0	0	0	0	0	0	0	18	15	0	0	12	0	0	31	29	17	MISS	0	25	56	MISS	33
112	0	6	5	2	1	0	0	8	0	0	1.64	28	0	0	0	0	5	0	0	8	15	0	0	20	5	17	0	13	0	5	0	0	13	MISS	MISS
113	0	1	3	0	0	0	MISS	0	0	0	1.62	22	0	0	0	0	0	50	60	43	25	0	0	20	32	58	44	33	17	MISS	MISS	0	MISS	MISS	25
114	0	3	5	2	1	0	10	8	0	0	1.55	24	0	0	0	0	0	100	58	38	50	50	67	52	39	83	25	29	50	45	20	0	94	MISS	MISS
115	3	4	5	2	0	0	0	0	0	0	1.55	24	0	0	0	0	0	0	36	18	35	0	0	12	41	21	6	33	8	5	25	0	38	0	0
116	0	6	2	2	1	0	0	8	6	0	1.65	19	0	0	0	0	20	75	49	23	85	25	100	24	36	46	75	33	25	20	15	MISS	31	MISS	58
117	0	6	4	1	0	0	4	4	0	0	1.69	28	0	0	0	0	20	50	49	28	40	25	67	24	9	29	38	38	58	40	0	38	38	MISS	MISS
118	3	4	4	0	0	0	0	0	0	0	1.68	26	1	2	1	0	15	50	36	33	45	50	67	44	23	42	25	42	42	30	0	0	MISS	25	MISS
119	3	2	3	1	0	0	9	8	4	0	1.59	30	1	0	1	0	60	100	78	55	85	87	100	72	77	100	88	83	100	80	90	81	100	MISS	100
120	3	2	1	0	0	0	0	0	0	0	1.56	19	0	0	0	0	25	100	59	48	65	87	100	40	30	67	81	67	0	40	10	94	100	MISS	MISS
121	3	4	2	0	0	0	5	7	0	0	1.63	24	0	0	0	0	30	100	78	58	80	50	100	68	61	96	88	58	83	95	75	38	88	MISS	58
122	3	6	2	2	2	2	10	7	0	8	1.59	25	2	0	0	0	0	100	39	53	5	0	0	36	0	13	50	38	0	45	60	0	25	MISS	33
123	3	6	5	2	0	0	8	0	0	0	1.66	20	0	0	0	0	5	0	28	23	40	50	33	36	0	4	63	33	50	65	0	0	94	MISS	50
124	3	4	2	2	1	0	9	10	7	0	1.6	26	1	1	0	0	50	100	90	80	100	87	100	84	77	88	94	79	67	60	MISS	81	MISS	63	75
125	3	6	3	1	0	0	0	0	0	0	1.64	28	0	0	0	0	25	0	16	53	60	50	33	52	0	29	13	63	33	20	0	0	50	0	17
126	3	6	5	0	0	0	0	0	0	0	1.56	34	1	1	1	0	20	0	0	18	60	37	0	40	0	42	6	46	50	0	5	0	MISS	0	33
127	3	6	4	0	0	0	0	8	0	4	1.62	21	0	0	0	0	10	25	68	48	30	25	0	24	39	38	19	42	17	35	5	0	50	MISS	42
128	3	6	5	2	1	0	0	9	0	0	1.67	21	1	1	0	0	55	100	78	23	80	50	67	76	64	83	38	71	42	35	75	MISS	MISS	88	MISS
129	3	4	4	2	0	0	0	6	0	0	1.64	22	2	2	0	0	20	25	59	53	60	25	100	48	MISS	MISS	MISS	MISS	MISS	MISS	MISS	MISS	MISS	MISS	MISS
130	3	4	3	0	0	0	7	0	1	0	1.64	29	0	0	0	0	30	50	78	38	100	62	100	84	55	63	56	88	83	85	45	50	50	MISS	92
131	3	6	3	2	0	0	0	0	0	0	1.56	26	0	0	1	0	45	100	0	53	50	50	100	40	0	0	56	25	17	MISS	0	0	MISS	MISS	0
132	3	6	4	2	2	0	0	3	0	0	1.65	25	1	0	0	0	0	0	38	28	30	25	67	36	32	0	6	38	8	0	10	MISS	75	MISS	MISS
133	3	6	4	2	1	0	8	8	8	0	1.65	19	1	0	0	0	55	100	78	90	90	75	100	88	70	96	44	92	58	50	60	38	31	MISS	67
134	3	6	5	0	0	0	0	9	0	0	1.62	27	1	0	0	0	20	100	78	23	55	75	100	44	80	96	69	67	83	75	60	75	56	MISS	75
135	3	4	3	0	0	0	3	0	0	1	1.62	27	0	0	0	0	15	0	38	13	40	12	0	28	9	4	0	17	0	10	MISS	0	100	MISS	MISS
136	3	4	4	2	0	1	9	5	0	0	1.7	20	0	0	0	0	0	100	68	63	60	25	100	60	64	71	69	46	67	90	35	0	88	MISS	83
137	3	6	4	2	0	0	7	0	0	0	1.6	28	0	0	0	0	15	0	28	23	65	62	0	32	9	46	75	71	25	80	0	44	63	MISS	MISS
138	3	6	5	2	2	0	9	8	8	10	1.72	28	2	2	0	0	5	100	100	30	80	75	33	76	73	71	69	58	75	100	MISS	0	MISS	75	MISS
139	3	6	4	0	0	0	8	0	0	0	1.55	22	0	0	0	0	0	100	59	23	60	25	100	28	55	50	69	21	17	35	45	0	56	MISS	0
140	3	4	3	0	0	0	6	0	0	0	1.65	19	0	0	0	0	25	50	39	18	65	25	0	12	7	13	13	33	8	30	0	0	13	MISS	42
141	3	6	4	2	0	0	10	5	0	0	1.6	19	0	0	0	0	55	100	59	43	95	75	100	68	52	88	56	67	83	90	75	44	75	MISS	42
142	3	6	4	0	0	0	0	5	0	0	1.62	26	1	1	0	0	20	100	78	80	95	75	100	88	75	96	56	79	58	30	75	0	MISS	63	42
143	3	6	5	2	1	0	0	0	0	0	1.59	22	0	0	0	0	0	50	16	23	60	25	67	36	25	63	0	58	17	0	20	0	38	MISS	MISS
144	3	4	5	0	0	0	0	5	0	0	1.57	33	1	2	0	0	65	75	69	48	70	37	100	56	43	63	63	46	67	30	MISS	0	MISS	63	50
145	3	6	4	2	2	0	9	8	0	0	1.7	26	2	1	0	0	25	0	78	58	65	50	100	52	39	92	75	83	75	90	20	50	81	38	58
146	3	5	4	2	1	0	6	0	4	0	1.57	24	0	0	0	0	10	0	16	48	80	87	67	64	0	0	19	29	0	85	0	31	63	MISS	MISS
147	0	6	3	2	1	0	7	9	0	0	1.6	23	0	0	0	0	0	50	38	38	50	62	67	56	14	42	25	29	25	50	MISS	0	75	MISS	25
148	3	4	5	2	1	0	0	4	0	0	1.65	26	2	2	0	0	25	0	28	8	35	0	67	32	0	0	25	42	42	0	0	13	MISS	0	0
149	0	6	4	2	1	0	8	0	0	0	1.74	31	0	0	1	0	20	75	59	33	50	37	100	36	45	50	6	25	50	45	35	0	MISS	MISS	58
150	3	4	3	2	0	0	5	5	0	0	1.68	24	0	0	0	0	25	25	26	13	100	25	33	60	64	79	94	88	58	75	10	56	94	MISS	100
151	3	2	4	0	0	0	5	8	0	0	1.67	31	0	0	0	0	20	0	68	53	40	50	100	60	11	21	44	46	25	10	10	0	44	MISS	0
152	3	6	4	2	2	0	0	6	0	0	1.62	26	2	2	0	0	10	75	59	18	55	50	67	52	59	83	100	75	67	50	45	13	MISS	75	MISS
153	1	3	2	2	0	0	8	5	0	0	1.65	27	1	1	1	1	80	100	100	85	95	87	100	60	91	83	94	96	25	5	55	100	25	75	50
154	3	3	4	2	1	0	0	6	0	0	1.72	30	0	0	0	0	15	100	78	40	45	25	0	48	36	29	31	21	17	20	45	38	56	MISS	MISS
155	3	6	4	0	0	0	4	6	0	0	1.54	27	0	0	0	0	5	25	38	48	60	37	100	48	41	50	38	50	50	45	40	44	MISS	MISS	MISS
156	3	6	3	2	1	0	4	0	0	0	1.58	23	0	0	0	0	0	0	16	15	20	25	0	20	9	0	0	8	0	15	MISS	0	50	MISS	MISS
157	3	6	4	2	1	0	8	9	0	0	1.68	32	0	0	0	0	30	50	78	68	85	50	100	64	52	96	81	75	83	75	70	0	81	MISS	50
158	3	4	4	2	1	0	0	0	0	0	1.58	28	0	0	0	0	15	0	38	8	60	0	67	40	0	0	13	13	8	5	0	0	0	MISS	33
159	1	4	3	0	0	0	10	9	10	0	1.73	24	0	0	0	0	95	100	100	8	90	100	67	28	100	83	38	46	83	95	70	0	100	MISS	67
160	3	6	3	2	0	0	0	1	0	0	1.45	20	1	0	0	0	0	0	0	28	15	12	0	20	2	0	6	25	17	40	0	0	50	MISS	25
161	3	4	2	0	0	0	4	0	0	0	1.55	32	0	0	0	0	30	0	49	23	30	25	0	24	25	25	6	21	17	30	15	0	6	MISS	17
162	3	4	4	2	0	0	0	0	0	0	1.69	26	2	1	0	0	0	25	28	43	60	50	100	52	11	0	25	38	17	10	0	56	13	0	75
163	3	4	5	2	1	0	0	0	0	8	1.69	24	0	0	0	0	0	0	49	0	20	12	0	24	0	0	0	8	0	0	0	0	19	MISS	MISS
164	3	4	4	0	0	0	10	8	0	8	1.63	34	0	0	0	0	35	50	59	38	75	25	0	52	48	79	63	58	75	100	10	63	56	MISS	92
165	1	6	3	1	0	0	7	8	0	0	1.53	30	0	0	1	0	35	100	78	68	85	75	100	80	70	92	81	92	83	MISS	50	0	100	MISS	75
166	0	4	4	0	0	0	6	5	0	0	1.59	19	0	0	0	0	15	0	0	8	30	12	33	28	0	17	13	13	8	45	MISS	0	50	MISS	MISS
167	0	6	3	0	0	0	0	0	0	0	1.69	31	0	0	0	0	10	0	16	8	10	0	0	8	2	0	0	17	8	0	0	MISS	MISS	MISS	MISS
168	3	4	3	2	0	0	0	0	0	0	1.62	25	0	0	0	0	0	0	28	28	50	0	0	44	11	8	25	25	17	5	MISS	50	81	MISS	33
169	3	3	5	0	0	0	10	5	0	0	1.55	22	0	0	0	0	10	25	59	33	40	50	33	32	64	58	69	42	67	65	MISS	50	31	MISS	75
170	0	4	4	1	0	0	5	4	3	0	1.6	24	0	0	0	0	40	100	78	38	35	50	67	60	59	63	63	71	75	75	85	56	38	MISS	58
171	3	6	4	0	0	0	3	6	0	0	1.77	23	2	1	0	0	25	0	48	53	75	12	0	40	48	54	0	38	17	25	20	0	75	13	50
172	3	4	3	0	0	0	10	0	4	4	1.65	18	0	0	0	0	35	100	59	23	40	0	67	24	23	29	25	29	33	45	MISS	0	56	MISS	8
173	3	2	2	1	0	0	6	6	8	0	1.72	23	0	0	0	0	5	100	69	48	45	50	100	36	48	63	38	54	33	70	55	56	69	MISS	MISS
174	3	5	5	0	0	2	5	9	0	0	1.63	27	0	0	0	0	50	75	58	83	85	75	100	64	27	96	75	100	100	70	0	0	100	MISS	100
175	3	6	2	2	0	0	0	0	0	0	1.59	32	0	0	0	0	0	0	59	15	30	37	0	24	7	13	25	25	17	20	5	13	56	MISS	42
176	3	4	4	0	0	0	7	0	0	0	1.6	23	0	0	0	0	0	25	38	58	40	25	0	24	25	42	13	25	25	100	0	0	25	MISS	MISS
177	3	6	3	0	0	0	10	10	6	0	1.7	26	1	1	0	0	5	0	59	38	100	75	33	92	9	29	38	50	17	95	0	0	100	0	58
178	3	4	4	0	0	0	0	0	0	0	1.67	21	1	1	0	0	0	0	38	28	45	0	0	20	18	25	0	0	0	0	0	6	19	25	58
179	3	6	5	2	1	0	7	8	0	0	1.69	33	2	1	0	0	30	100	78	43	60	50	67	28	68	79	94	54	75	60	30	31	MISS	75	MISS
180	3	4	4	0	0	0	10	8	3	2	1.55	25	1	0	0	0	40	100	88	55	75	100	100	72	25	79	69	75	50	100	MISS	63	MISS	0	MISS
181	1	6	4	2	0	0	0	0	0	0	1.7	24	1	1	0	0	10	0	16	3	15	0	0	8	7	0	6	8	0	0	0	0	6	0	0
182	3	4	3	0	0	0	2	2	0	0	1.68	27	0	0	1	0	10	100	16	53	20	0	100	20	0	0	38	33	50	45	0	0	63	MISS	58
183	3	4	2	0	0	0	10	8	8	0	1.59	24	1	1	0	0	45	75	78	65	60	62	67	60	57	71	69	71	25	60	55	0	38	0	58
184	3	2	2	2	0	0	8	10	0	0	1.52	25	0	0	0	0	65	100	78	58	50	75	100	48	89	75	63	63	50	45	MISS	0	13	MISS	42
185	3	2	3	0	0	0	10	5	0	0	1.56	28	3	1	0	0	40	100	38	18	50	25	0	12	30	42	50	13	0	MISS	MISS	0	MISS	25	17
186	1	6	3	2	2	1	0	0	0	0	1.6	32	0	0	0	0	20	75	28	58	65	0	100	44	43	42	38	38	75	0	35	88	50	MISS	MISS
187	3	3	4	2	0	0	0	8	5	0	1.67	23	1	1	0	0	60	100	78	53	50	37	67	44	57	58	75	46	25	MISS	50	69	MISS	25	75
188	3	6	4	0	0	0	0	0	0	8	1.64	25	0	0	0	0	0	0	48	53	30	37	0	44	30	83	38	54	33	30	20	69	69	MISS	83
189	3	4	3	0	0	0	0	0	0	0	1.6	29	0	0	0	0	0	0	0	0	0	0	0	0	0	0	0	0	0	0	0	0	0	MISS	0
190	3	3	2	0	0	0	9	9	7	0	1.64	22	0	0	0	0	55	100	90	75	100	100	100	72	77	92	75	54	75	80	50	0	88	MISS	67
191	3	5	3	1	0	0	6	4	3	0	1.58	24	0	0	0	0	60	100	69	43	65	75	100	72	61	79	88	75	100	75	50	88	94	MISS	83
192	1	6	4	2	1	0	MISS	0	2	0	1.72	22	1	1	0	0	5	25	0	5	45	12	0	12	0	0	38	25	50	MISS	0	81	MISS	0	33
193	3	4	4	2	2	0	7	7	8	0	1.68	20	0	0	0	0	0	75	69	23	30	25	100	40	64	83	50	75	0	50	50	0	44	MISS	0
194	3	5	4	1	0	0	10	0	0	0	1.63	21	0	0	0	0	5	50	49	38	50	37	100	20	61	33	13	21	0	75	40	0	63	MISS	33
195	3	6	5	2	0	0	0	0	0	0	1.63	24	0	0	0	0	10	100	0	43	75	25	67	24	0	29	0	21	8	5	0	0	MISS	MISS	17
196	1	6	4	2	1	0	0	0	8	0	1.58	22	0	0	0	0	15	100	49	20	40	12	100	24	39	58	75	67	17	MISS	45	100	MISS	MISS	33
197	3	4	3	2	0	0	5	8	0	0	1.56	21	0	0	0	0	25	100	78	33	80	62	100	76	41	46	38	63	42	60	30	31	75	MISS	67
198	3	6	4	2	0	0	5	0	0	MISS	1.56	22	1	0	0	0	0	0	0	53	5	0	0	4	2	13	0	8	0	5	0	63	0	MISS	17
199	3	4	3	0	0	0	10	8	7	0	1.68	27	0	0	0	0	25	0	39	13	20	12	0	16	32	79	13	38	8	85	10	MISS	44	MISS	17
200	0	6	4	2	0	0	6	6	0	0	1.61	20	0	0	0	0	0	100	68	85	55	25	100	60	39	46	31	50	0	15	0	69	6	MISS	92
201	1	6	3	2	0	0	0	8	0	0	1.68	30	1	1	0	0	5	25	49	18	45	50	33	36	41	50	38	42	33	MISS	20	MISS	25	MISS	MISS
202	3	4	3	2	1	0	0	10	0	0	1.68	28	0	0	1	0	0	0	0	3	0	0	0	0	2	8	0	0	0	0	0	MISS	MISS	MISS	MISS
203	3	5	3	2	2	0	0	0	0	0	1.6	24	0	0	0	0	45	50	78	8	50	37	33	60	68	79	31	67	25	0	55	56	75	MISS	MISS
204	3	6	3	2	2	0	0	0	0	0	1.61	25	1	1	0	0	0	0	0	33	30	37	0	32	0	0	0	0	0	MISS	0	0	88	0	0
205	3	4	2	2	0	0	0	0	0	0	1.69	29	1	0	0	0	0	75	16	13	50	50	0	36	0	33	38	38	17	5	0	0	100	MISS	0
206	3	6	5	2	3	0	5	9	5	0	1.56	30	1	1	0	0	35	50	58	48	55	25	33	40	48	79	56	50	100	45	25	0	MISS	38	MISS
207	3	4	4	2	0	0	2	0	0	0	1.56	21	0	0	0	0	10	25	59	78	75	62	100	36	30	71	38	50	33	100	MISS	0	100	MISS	50
208	0	6	2	1	0	2	7	2	0	0	1.54	25	1	0	0	0	45	100	59	68	100	75	100	56	55	67	31	38	58	MISS	20	44	75	MISS	MISS
209	3	6	4	2	2	0	7	4	0	5	1.55	26	1	1	0	0	30	75	38	50	45	12	0	12	36	42	38	8	17	85	75	MISS	MISS	MISS	MISS
210	3	1	3	2	0	0	0	0	0	0	1.61	26	3	1	0	0	0	0	0	23	30	0	0	28	0	0	0	8	0	MISS	0	6	50	MISS	MISS
211	1	3	4	2	1	0	0	3	0	3	1.6	27	0	0	0	0	65	100	69	70	90	75	100	60	61	96	75	88	67	50	50	50	44	MISS	100
212	0	4	3	2	2	0	0	6	0	0	1.56	23	0	0	0	0	25	0	28	33	35	12	0	32	23	25	31	46	50	0	0	0	19	MISS	33
213	0	4	2	2	0	0	8	10	6	6	1.61	33	0	0	0	0	20	100	78	68	95	87	100	84	59	92	63	83	42	80	MISS	19	69	MISS	75
214	3	6	3	1	0	0	0	10	0	0	1.67	21	1	0	0	0	70	100	78	38	65	62	100	56	MISS	MISS	MISS	MISS	MISS	MISS	MISS	MISS	MISS	MISS	MISS
215	3	6	4	1	0	0	6	8	0	0	1.65	23	0	0	0	0	75	100	59	53	60	62	100	44	48	71	38	42	58	40	75	0	50	MISS	MISS
216	0	4	4	2	1	0	7	10	0	0	1.56	19	0	0	0	0	0	100	69	53	50	50	100	60	45	83	88	67	58	75	MISS	44	19	MISS	75
217	3	6	3	2	0	0	0	0	0	0	1.58	MISS	2	2	0	0	5	25	48	38	50	37	33	52	32	38	50	42	50	45	50	75	MISS	50	75
218	3	4	2	0	0	0	8	6	0	0	1.72	22	1	1	0	0	5	0	28	18	50	62	67	40	25	17	25	42	25	70	MISS	0	50	0	50
219	3	6	4	2	7	0	0	0	0	0	1.6	26	2	2	0	0	5	0	26	23	55	37	33	24	52	58	56	67	42	35	15	88	69	50	92
220	3	3	2	2	0	0	0	3	0	0	1.62	21	1	0	0	0	0	0	26	35	60	12	67	48	0	25	81	25	25	MISS	MISS	0	69	MISS	58
221	3	6	3	1	0	0	10	10	0	0	1.62	24	1	1	0	0	35	0	39	75	70	0	0	48	27	92	63	42	100	95	5	94	MISS	25	58
222	3	6	3	0	0	0	0	8	0	0	1.57	25	4	1	0	0	65	75	78	53	85	50	67	68	43	46	69	63	50	30	40	0	56	63	58
223	3	4	3	2	0	0	6	0	0	0	1.67	23	0	0	0	0	15	75	59	28	75	12	0	44	16	50	44	50	58	55	40	25	69	25	58
224	3	4	4	2	0	0	5	4	0	0	1.69	23	1	0	1	0	5	0	28	68	80	12	0	60	0	75	31	67	50	35	5	69	13	MISS	67
225	1	3	MISS	2	0	0	0	7	4	0	1.6	21	0	0	0	0	55	100	59	65	80	100	67	60	64	67	38	46	17	0	MISS	0	6	MISS	33
226	3	6	5	2	2	0	8	8	0	0	1.63	21	1	1	0	0	10	0	28	28	40	0	0	16	9	0	0	8	25	15	0	0	19	0	33
227	3	4	3	1	0	0	0	0	0	0	1.72	28	0	0	1	0	15	0	16	18	30	75	67	32	2	50	56	58	100	10	30	25	81	MISS	8
228	1	4	2	2	2	0	0	0	0	0	1.63	21	1	1	0	0	5	0	16	13	20	25	100	28	2	21	19	46	33	0	MISS	0	69	0	17
229	0	4	3	2	1	0	0	0	7	0	1.64	19	0	0	0	0	25	25	16	63	75	75	100	52	5	29	50	46	50	15	0	0	19	MISS	33
230	3	6	4	2	0	0	8	6	0	0	1.65	18	0	0	0	0	15	100	58	78	95	100	100	88	34	58	88	88	67	25	50	6	81	MISS	42
231	3	6	4	0	0	0	8	7	0	0	1.53	31	0	0	0	0	50	100	59	33	60	37	67	44	32	67	19	42	42	50	MISS	0	75	MISS	MISS
232	0	5	3	2	0	0	0	10	5	0	1.62	26.3	0	0	0	0	20	25	49	75	60	0	100	48	50	92	50	58	67	5	45	0	75	MISS	42
233	3	3	3	0	0	0	0	8	8	6	1.55	24	0	0	0	0	50	100	59	53	90	25	100	20	50	54	69	42	0	10	MISS	81	MISS	MISS	75
234	3	5	2	2	1	0	0	10	0	0	1.72	29	2	1	0	0	0	0	38	58	65	25	100	56	MISS	MISS	MISS	MISS	MISS	MISS	MISS	MISS	MISS	MISS	MISS
235	3	4	4	1	0	0	6	0	0	0	1.75	24	0	0	0	0	20	100	28	48	75	75	100	64	34	58	75	63	100	80	35	0	100	MISS	MISS
236	0	3	3	2	1	0	0	7	8	0	1.6	25	0	0	0	0	45	25	49	68	95	50	100	52	59	83	44	83	92	25	MISS	0	69	MISS	MISS
237	0	6	3	1	0	0	0	5	4	0	1.59	23	0	0	0	0	40	100	100	48	85	75	100	72	61	92	88	79	50	10	MISS	6	56	MISS	58
238	3	4	2	0	0	0	7	7	0	0	1.69	21	0	0	0	0	10	25	59	40	55	50	0	36	89	96	75	50	58	65	85	0	44	MISS	58
239	3	4	5	2	2	0	0	0	0	0	1.76	35	0	0	0	0	40	0	28	48	55	0	0	40	0	0	0	0	0	0	0	0	0	0	0
240	1	4	3	2	0	1	8	8	0	0	1.6	22	0	0	0	0	45	25	69	38	85	25	0	48	66	75	88	67	17	60	55	75	88	MISS	75
241	3	4	3	0	0	0	6	7	0	0	1.6	25	0	0	0	0	20	50	38	43	95	100	100	88	48	38	63	96	100	80	20	75	75	MISS	92
242	0	4	2	1	0	2	7	5	4	0	1.75	31	0	0	0	0	35	100	88	68	50	62	100	52	MISS	MISS	MISS	MISS	MISS	MISS	MISS	MISS	MISS	MISS	MISS
243	0	4	2	2	1	0	0	9	3	0	1.61	25	0	0	0	0	35	0	49	58	95	25	100	52	55	67	63	54	58	10	35	38	31	MISS	42
244	1	4	2	2	0	0	0	0	0	0	1.7	22	0	0	0	0	0	50	59	18	80	37	100	40	52	67	63	58	83	25	40	50	63	MISS	92
245	0	6	4	2	4	1	0	7	0	0	1.62	26	0	0	0	0	25	50	59	58	75	62	100	92	43	42	50	75	58	50	50	0	100	MISS	25
246	3	4	3	2	0	0	9	8	0	0	1.47	21	0	0	0	0	45	100	100	75	65	75	100	36	73	58	88	46	33	100	95	100	31	MISS	MISS
247	3	6	4	0	0	0	5	3	0	0	1.68	24	0	0	0	0	10	100	49	43	65	50	100	52	23	33	31	42	25	40	10	0	0	MISS	8
248	0	4	3	2	1	0	MISS	10	8	0	1.6	32	0	0	0	0	90	100	100	48	100	100	100	96	95	96	100	100	100	80	100	13	88	MISS	58
249	0	6	4	2	1	0	MISS	3	0	0	1.71	24	0	0	0	0	35	100	59	28	20	50	100	60	34	79	38	33	92	20	40	38	94	MISS	100
250	3	3	3	1	0	0	10	10	6	0	1.67	26	1	1	0	0	95	100	100	55	95	100	100	56	95	83	63	71	83	35	100	0	13	75	67
251	3	4	4	2	0	0	0	8	0	0	1.58	25	0	0	0	0	10	0	16	33	35	25	67	36	2	17	44	50	17	60	5	6	50	MISS	42
252	3	2	2	0	0	0	9	9	0	0	1.6	20	2	0	0	0	5	100	69	43	60	25	67	48	73	75	69	63	50	80	80	63	100	MISS	75
253	3	4	2	1	0	0	0	8	0	0	1.59	MISS	0	0	0	0	35	100	59	95	60	62	100	76	MISS	MISS	MISS	MISS	MISS	MISS	MISS	MISS	MISS	MISS	MISS
254	0	4	MISS	0	0	0	MISS	8	6	0	1.5	27	0	0	0	0	70	100	59	85	85	50	100	80	59	83	88	83	92	MISS	MISS	88	MISS	MISS	25
255	3	4	3	2	2	0	8	4	0	0	1.63	25	0	0	0	0	40	50	0	18	85	25	0	68	MISS	MISS	MISS	MISS	MISS	MISS	MISS	MISS	MISS	MISS	MISS
256	3	5	3	1	0	2	2	10	4	8	1.63	34	0	0	0	0	85	100	78	73	100	62	100	72	73	100	94	71	50	100	85	0	0	MISS	17
257	3	6	5	2	2	0	0	8	8	0	1.67	19	0	0	0	0	15	100	78	33	55	50	0	28	64	75	38	42	50	0	40	0	13	MISS	17
258	3	6	4	2	1	0	0	8	0	0	1.66	24	0	0	0	0	65	100	78	68	90	62	100	72	61	88	69	54	75	35	MISS	56	81	MISS	92
259	3	6	4	2	1	0	0	0	MISS	0	1.79	26	0	0	0	0	0	0	28	8	65	25	33	20	23	42	6	21	25	0	0	0	81	MISS	42
260	3	2	2	0	0	0	6	10	0	0	1.53	32	2	1	0	0	65	100	59	78	70	75	100	56	64	75	56	67	58	70	55	44	MISS	63	58
261	3	4	3	0	0	0	0	3	0	0	1.78	22	0	0	0	0	15	0	16	23	55	50	100	48	25	29	69	42	67	25	50	0	44	MISS	50
262	1	6	3	2	0	0	0	0	0	0	1.72	29	0	0	0	0	10	75	16	48	50	37	67	32	25	38	44	25	33	20	40	MISS	88	MISS	58
263	3	2	2	2	0	0	8	7	0	0	1.62	30	0	0	0	0	60	100	59	80	85	100	100	76	57	83	44	83	100	100	MISS	69	94	MISS	17
264	1	5	2	1	0	0	10	0	10	0	1.59	25	0	0	1	0	80	100	100	90	95	100	100	76	93	100	81	67	75	60	MISS	38	13	MISS	67
265	3	6	3	2	2	0	0	2	0	0	1.64	26	0	0	0	0	0	0	16	23	15	0	0	16	0	4	0	0	42	40	0	25	MISS	MISS	58
266	3	6	3	0	0	0	6	8	0	0	1.59	32	0	0	1	1	0	25	39	48	60	12	0	36	32	21	38	33	33	45	0	0	MISS	MISS	67
267	3	4	2	2	0	0	0	4	0	0	1.65	25	3	1	0	0	45	0	38	18	40	0	67	44	11	29	19	54	33	35	MISS	0	44	13	50
268	3	2	3	0	0	0	10	8	0	0	1.75	28	2	2	0	0	35	50	78	38	70	37	67	64	66	88	81	96	17	90	40	0	0	50	50
269	0	4	4	2	2	2	MISS	0	0	0	1.6	20	2	0	0	0	15	50	68	28	50	50	33	24	55	71	56	29	33	65	MISS	0	25	MISS	75
270	0	6	4	2	0	0	0	0	5	0	1.69	22	0	0	0	0	5	100	59	43	40	50	67	36	82	83	88	67	67	50	MISS	50	81	MISS	58
271	0	4	5	2	0	0	5	0	0	0	1.63	22	0	0	0	0	0	0	26	10	45	25	0	24	2	38	44	29	0	45	0	0	63	MISS	8
272	3	6	5	2	1	0	4	10	0	2	1.76	32	0	0	0	0	40	25	59	13	20	37	100	24	30	38	0	42	17	20	20	19	31	MISS	42
273	1	4	3	2	0	0	9	4	0	0	1.63	25	2	2	0	0	20	0	49	48	80	50	0	52	0	17	6	42	0	90	0	MISS	MISS	25	MISS
274	1	6	5	0	0	0	5	7	0	0	1.56	26	2	2	0	0	0	75	59	25	60	25	0	40	41	38	6	17	42	10	30	0	0	0	50
275	0	4	4	2	1	0	0	5	0	0	1.68	24	0	0	0	0	10	25	28	43	65	37	67	48	27	29	31	50	33	35	MISS	6	38	MISS	MISS
276	3	4	3	0	0	0	6	6	9	5	1.63	24	0	0	0	0	15	100	90	33	70	25	100	24	64	75	19	42	25	90	60	75	94	MISS	100
277	3	4	3	0	0	0	3	0	0	0	1.62	21	0	0	0	0	10	0	26	28	30	0	0	24	23	17	56	33	17	30	MISS	19	81	MISS	MISS
278	3	6	4	2	1	0	0	5	0	0	1.55	26	0	0	0	0	0	25	36	8	35	12	33	16	50	50	50	33	67	10	25	0	31	MISS	MISS
279	3	6	4	2	3	0	0	0	0	0	1.65	25	2	2	0	0	10	75	59	28	55	25	100	52	MISS	MISS	MISS	MISS	MISS	MISS	MISS	MISS	MISS	MISS	MISS
280	3	6	3	0	0	0	9	10	0	0	1.65	24	1	1	0	0	70	100	100	60	100	100	100	68	MISS	MISS	MISS	MISS	MISS	MISS	MISS	MISS	MISS	MISS	MISS
281	3	6	3	1	0	0	10	0	6	0	1.67	25	0	0	0	0	50	0	58	70	80	75	100	72	MISS	MISS	MISS	MISS	MISS	MISS	MISS	MISS	MISS	MISS	MISS
282	1	4	3	2	0	0	0	0	0	0	1.68	30	1	1	0	0	60	100	78	48	50	62	100	48	MISS	MISS	MISS	MISS	MISS	MISS	MISS	MISS	MISS	MISS	MISS
283	3	6	4	2	1	0	0	6	0	0	1.7	29	0	0	0	0	50	75	38	53	90	75	33	88	MISS	MISS	MISS	MISS	MISS	MISS	MISS	MISS	MISS	MISS	MISS
284	3	4	5	0	0	0	0	6	0	0	1.6	24	1	1	0	0	5	0	49	18	30	0	0	36	MISS	MISS	MISS	MISS	MISS	MISS	MISS	MISS	MISS	MISS	MISS
285	0	3	5	0	0	0	MISS	0	0	0	1.55	22	0	0	0	0	0	0	59	30	35	25	0	40	7	17	94	46	67	75	MISS	0	88	75	25
286	3	6	5	2	0	0	0	4	0	0	1.59	26	1	0	0	0	5	0	48	53	55	12	0	28	MISS	MISS	MISS	MISS	MISS	MISS	MISS	MISS	MISS	MISS	MISS
287	3	6	5	1	0	2	0	3	0	0	1.62	28	1	0	0	0	10	0	16	3	20	12	0	8	MISS	MISS	MISS	MISS	MISS	MISS	MISS	MISS	MISS	MISS	MISS
288	3	6	4	0	0	0	0	7	0	0	1.7	27	2	1	0	0	35	100	68	33	30	12	33	20	MISS	MISS	MISS	MISS	MISS	MISS	MISS	MISS	MISS	MISS	MISS
289	0	3	4	0	0	0	7	0	0	0	1.63	23	0	0	0	0	5	0	38	13	30	12	0	32	MISS	MISS	MISS	MISS	MISS	MISS	MISS	MISS	MISS	MISS	MISS
290	3	4	5	2	1	0	0	6	0	0	1.61	24	1	1	0	0	10	0	16	23	80	62	33	40	MISS	MISS	MISS	MISS	MISS	MISS	MISS	MISS	MISS	MISS	MISS
291	0	4	2	2	0	0	0	0	0	0	1.56	21	0	0	0	0	5	25	59	23	35	12	33	28	MISS	MISS	MISS	MISS	MISS	MISS	MISS	MISS	MISS	MISS	MISS
292	0	6	3	2	1	0	7	0	0	0	1.74	25	1	0	0	0	0	0	39	8	5	0	0	12	61	46	6	42	33	20	30	MISS	31	MISS	MISS
293	3	4	4	2	1	0	0	0	0	0	1.67	28	2	0	0	0	10	75	38	43	45	37	67	36	MISS	MISS	MISS	MISS	MISS	MISS	MISS	MISS	MISS	MISS	MISS
294	3	4	5	2	2	0	MISS	9	7	0	1.66	26	0	0	0	0	70	100	78	43	95	50	100	80	MISS	MISS	MISS	MISS	MISS	MISS	MISS	MISS	MISS	MISS	MISS
295	3	4	3	1	0	0	0	0	0	7	1.68	24	2	2	0	0	45	100	58	5	35	0	0	8	MISS	MISS	MISS	MISS	MISS	MISS	MISS	MISS	MISS	MISS	MISS
296	3	3	3	2	0	0	0	4	0	0	1.55	25	1	0	0	0	10	0	38	8	50	37	67	28	MISS	MISS	MISS	MISS	MISS	MISS	MISS	MISS	MISS	MISS	MISS
297	0	3	4	0	0	0	0	0	0	0	1.6	23	0	0	0	0	0	0	16	10	35	25	0	44	MISS	MISS	MISS	MISS	MISS	MISS	MISS	MISS	MISS	MISS	MISS
298	0	6	3	2	2	0	10	0	0	4	1.75	24	0	0	0	0	45	100	100	73	75	75	100	40	MISS	MISS	MISS	MISS	MISS	MISS	MISS	MISS	MISS	MISS	MISS
299	1	4	4	2	1	1	10	10	0	0	1.59	23	2	2	0	0	15	100	100	48	65	50	100	44	MISS	MISS	MISS	MISS	MISS	MISS	MISS	MISS	MISS	MISS	MISS
300	0	6	4	2	1	0	7	8	0	0	1.63	25	0	0	0	0	15	0	39	3	75	37	100	48	MISS	MISS	MISS	MISS	MISS	MISS	MISS	MISS	MISS	MISS	MISS
301	3	6	5	2	2	0	9	7	0	0	1.62	24	4	2	0	0	10	0	38	18	75	25	0	44	MISS	MISS	MISS	MISS	MISS	MISS	MISS	MISS	MISS	MISS	MISS
302	0	3	5	2	0	0	MISS	0	0	0	1.69	21	0	0	0	0	15	50	69	13	55	100	33	44	MISS	MISS	MISS	MISS	MISS	MISS	MISS	MISS	MISS	MISS	MISS
303	0	3	5	2	2	1	5	0	5	0	1.64	28	1	0	0	0	60	100	70	43	90	75	33	72	MISS	MISS	MISS	MISS	MISS	MISS	MISS	MISS	MISS	MISS	MISS
304	0	6	4	0	0	0	7	2	0	0	1.69	21	0	0	1	0	0	0	0	23	5	12	0	4	MISS	MISS	MISS	MISS	MISS	MISS	MISS	MISS	MISS	MISS	MISS
305	3	3	3	0	0	0	5	6	5	0	1.63	22	0	0	0	0	15	0	49	43	40	0	0	36	MISS	MISS	MISS	MISS	MISS	MISS	MISS	MISS	MISS	MISS	MISS
306	3	2	4	2	0	0	8	10	10	10	1.55	26	4	2	0	0	70	100	59	28	55	62	100	48	MISS	MISS	MISS	MISS	MISS	MISS	MISS	MISS	MISS	MISS	MISS
307	3	2	4	2	3	0	0	8	5	0	1.55	25	1	1	MISS	MISS	10	100	69	38	70	12	0	48	MISS	MISS	MISS	MISS	MISS	MISS	MISS	MISS	MISS	MISS	MISS
308	3	4	4	1	0	0	6	3	0	0	1.64	17	0	0	0	0	35	50	38	48	85	12	0	24	MISS	MISS	MISS	MISS	MISS	MISS	MISS	MISS	MISS	MISS	MISS
309	3	6	3	2	1	0	7	5	0	3	1.64	20	0	0	1	0	35	75	38	43	85	75	100	76	20	4	6	4	0	0	MISS	0	6	MISS	0
310	0	4	4	2	0	0	0	4	0	0	1.65	24	1	1	0	0	5	0	16	3	20	0	0	16	MISS	MISS	MISS	MISS	MISS	MISS	MISS	MISS	MISS	MISS	MISS
311	3	3	5	2	2	0	5	0	0	0	1.62	22	1	2	0	0	5	0	49	8	35	0	0	36	MISS	MISS	MISS	MISS	MISS	MISS	MISS	MISS	MISS	MISS	MISS
312	0	3	5	2	0	2	0	4	0	0	1.58	21	0	0	0	0	60	100	69	60	90	100	100	84	30	46	63	17	17	25	MISS	50	MISS	13	25
313	3	4	2	2	0	0	MISS	10	0	0	1.69	22	1	1	0	0	55	100	78	70	75	62	100	76	MISS	MISS	MISS	MISS	MISS	MISS	MISS	MISS	MISS	MISS	MISS
314	3	4	3	2	0	0	8	0	0	0	1.68	25	1	1	0	0	20	50	26	28	30	25	67	28	MISS	MISS	MISS	MISS	MISS	MISS	MISS	MISS	MISS	MISS	MISS
315	3	6	4	0	0	0	0	0	0	0	1.69	22	0	0	0	0	5	50	68	55	55	25	0	48	MISS	MISS	MISS	MISS	MISS	MISS	MISS	MISS	MISS	MISS	MISS
316	1	6	5	2	0	1	MISS	4	0	0	1.7	24	3	2	0	0	45	75	59	23	85	50	0	76	MISS	MISS	MISS	MISS	MISS	MISS	MISS	MISS	MISS	MISS	MISS
317	0	2	4	0	0	0	8	10	0	0	1.59	22	0	0	0	0	65	100	80	80	80	75	100	80	MISS	MISS	MISS	MISS	MISS	MISS	MISS	MISS	MISS	MISS	MISS
318	3	3	3	2	0	0	8	8	0	0	1.67	24	0	0	0	0	5	100	78	48	90	75	100	80	MISS	MISS	MISS	MISS	MISS	MISS	MISS	MISS	MISS	MISS	MISS
319	3	2	2	2	0	0	6	10	8	0	1.6	23	0	0	0	0	70	100	59	75	90	100	100	80	MISS	MISS	MISS	MISS	MISS	MISS	MISS	MISS	MISS	MISS	MISS
320	3	4	4	0	0	0	10	6	0	0	1.62	24	0	0	0	0	15	100	69	58	90	75	100	72	MISS	MISS	MISS	MISS	MISS	MISS	MISS	MISS	MISS	MISS	MISS
321	3	6	4	2	1	2	6	7	0	0	1.65	21	2	2	0	0	30	75	38	53	60	37	100	52	MISS	MISS	MISS	MISS	MISS	MISS	MISS	MISS	MISS	MISS	MISS
322	0	6	3	1	0	0	0	0	0	0	1.7	20	0	0	0	0	95	100	90	68	95	100	0	32	MISS	MISS	MISS	MISS	MISS	MISS	MISS	MISS	MISS	MISS	MISS
323	3	6	5	2	0	0	0	0	0	0	1.65	25	1	1	0	0	25	100	69	13	65	37	100	32	MISS	MISS	MISS	MISS	MISS	MISS	MISS	MISS	MISS	MISS	MISS
324	1	6	3	2	1	0	3	0	0	0	1.67	28	1	1	1	1	5	0	49	23	30	25	0	36	MISS	MISS	MISS	MISS	MISS	MISS	MISS	MISS	MISS	MISS	MISS
325	3	6	4	2	0	0	10	5	8	0	1.59	21	0	0	0	0	25	50	48	33	55	75	100	52	MISS	MISS	MISS	MISS	MISS	MISS	MISS	MISS	MISS	MISS	MISS
326	0	6	4	2	0	0	MISS	10	8	9	1.76	37	0	0	0	0	80	100	78	70	100	75	100	68	50	79	44	67	67	55	70	63	31	MISS	MISS
327	3	6	4	2	1	0	7	0	0	0	1.63	20	0	0	0	0	0	0	16	33	45	62	100	52	MISS	MISS	MISS	MISS	MISS	MISS	MISS	MISS	MISS	MISS	MISS
328	3	6	MISS	2	0	0	0	5	0	5	1.63	21	0	0	0	0	35	75	59	43	50	50	100	20	MISS	MISS	MISS	MISS	MISS	MISS	MISS	MISS	MISS	MISS	MISS
329	3	4	3	2	2	2	0	0	0	0	1.6	23	0	0	0	0	0	0	16	3	15	0	0	12	MISS	MISS	MISS	MISS	MISS	MISS	MISS	MISS	MISS	MISS	MISS
330	0	6	4	2	0	0	0	6	8	0	1.59	21	0	0	0	0	15	50	59	10	50	37	100	40	MISS	MISS	MISS	MISS	MISS	MISS	MISS	MISS	MISS	MISS	MISS
331	0	4	3	2	0	0	0	5	0	0	1.62	32	1	0	0	0	10	75	49	18	45	25	33	40	MISS	MISS	MISS	MISS	MISS	MISS	MISS	MISS	MISS	MISS	MISS
332	3	4	4	0	0	0	10	0	0	0	1.7	29	0	0	0	0	50	100	78	63	80	50	100	48	MISS	MISS	MISS	MISS	MISS	MISS	MISS	MISS	MISS	MISS	MISS
333	3	4	2	2	0	0	8	7	8	7	1.69	33	1	1	0	0	75	100	100	60	95	100	100	72	MISS	MISS	MISS	MISS	MISS	MISS	MISS	MISS	MISS	MISS	MISS
334	3	3	3	0	0	0	9	8	0	0	1.67	31	1	1	0	0	60	100	69	33	85	62	67	64	75	100	75	75	100	75	MISS	50	81	75	83
335	1	2	MISS	2	1	0	8	2	0	5	1.55	26	1	0	0	0	20	100	59	23	75	75	100	68	MISS	MISS	MISS	MISS	MISS	MISS	MISS	MISS	MISS	MISS	MISS
336	0	3	3	2	0	0	7	6	0	0	1.6	35	0	0	0	0	20	0	59	33	70	62	100	60	MISS	MISS	MISS	MISS	MISS	MISS	MISS	MISS	MISS	MISS	MISS
337	3	6	3	0	0	0	5	7	7	0	1.65	23	1	1	0	0	45	0	28	58	65	62	33	68	MISS	MISS	MISS	MISS	MISS	MISS	MISS	MISS	MISS	MISS	MISS
338	0	6	3	1	0	0	0	10	0	0	1.58	20	0	0	0	0	5	75	68	53	100	62	33	60	11	46	88	58	25	95	0	19	MISS	38	50
339	3	6	3	1	0	0	4	6	0	0	1.65	25	1	1	0	0	10	75	28	18	20	12	100	24	MISS	MISS	MISS	MISS	MISS	MISS	MISS	MISS	MISS	MISS	MISS
340	3	4	2	2	0	0	5	7	4	0	1.65	21	1	0	0	0	25	75	59	13	10	25	0	8	MISS	MISS	MISS	MISS	MISS	MISS	MISS	MISS	MISS	MISS	MISS
341	3	6	3	0	0	0	8	0	0	0	1.58	19	1	1	0	0	0	0	0	33	30	25	0	32	MISS	MISS	MISS	MISS	MISS	MISS	MISS	MISS	MISS	MISS	MISS
342	0	4	MISS	2	3	1	6	6	0	0	1.6	26	0	0	0	0	25	100	49	33	60	50	33	40	MISS	MISS	MISS	MISS	MISS	MISS	MISS	MISS	MISS	MISS	MISS
343	1	4	3	0	0	0	0	0	0	0	1.67	20	0	0	0	0	5	0	26	33	80	62	100	84	MISS	MISS	MISS	MISS	MISS	MISS	MISS	MISS	MISS	MISS	MISS
344	3	6	5	1	0	0	10	8	8	0	1.65	26	0	0	1	0	35	100	80	95	80	50	0	52	MISS	MISS	MISS	MISS	MISS	MISS	MISS	MISS	MISS	MISS	MISS
345	3	4	3	0	0	0	10	8	10	0	1.59	24	1	0	0	0	100	100	100	78	85	87	100	80	MISS	MISS	MISS	MISS	MISS	MISS	MISS	MISS	MISS	MISS	MISS
346	3	3	1	0	0	0	10	10	8	8	1.58	27	0	0	0	0	95	100	78	75	80	75	100	84	MISS	MISS	MISS	MISS	MISS	MISS	MISS	MISS	MISS	MISS	MISS
347	3	6	2	2	0	0	0	0	0	0	1.71	24	0	0	0	0	35	100	88	28	70	62	100	36	MISS	MISS	MISS	MISS	MISS	MISS	MISS	MISS	MISS	MISS	MISS
348	3	4	4	2	0	0	5	6	4	0	1.58	26	0	0	0	0	35	100	69	38	80	75	100	52	MISS	MISS	MISS	MISS	MISS	MISS	MISS	MISS	MISS	MISS	MISS
349	3	4	3	2	0	0	8	0	0	0	1.67	MISS	0	0	0	1	45	0	49	28	45	37	0	24	41	54	31	46	42	30	45	MISS	13	MISS	25
350	3	4	4	0	0	0	5	0	0	0	1.54	28	0	0	0	0	20	50	49	48	80	50	100	64	MISS	MISS	MISS	MISS	MISS	MISS	MISS	MISS	MISS	MISS	MISS
351	3	4	4	2	0	0	0	0	6	0	1.68	26	0	0	0	0	5	25	49	33	70	37	33	64	MISS	MISS	MISS	MISS	MISS	MISS	MISS	MISS	MISS	MISS	MISS
352	3	4	3	0	0	0	8	7	0	0	1.8	28	1	1	0	0	80	100	78	95	70	75	100	76	68	75	63	58	67	0	70	0	75	MISS	75
353	3	3	4	2	1	0	0	3	5	5	1.62	27	0	0	0	0	25	100	78	60	80	75	100	68	MISS	MISS	MISS	MISS	MISS	MISS	MISS	MISS	MISS	MISS	MISS
354	0	6	3	2	0	0	0	0	0	0	1.6	23	0	0	0	0	10	0	38	33	50	25	67	32	MISS	MISS	MISS	MISS	MISS	MISS	MISS	MISS	MISS	MISS	MISS
355	0	5	3	2	1	0	0	0	0	0	1.65	24	0	0	0	0	15	0	59	18	55	50	0	52	MISS	MISS	MISS	MISS	MISS	MISS	MISS	MISS	MISS	MISS	MISS
356	1	5	5	2	1	0	0	7	0	0	1.82	22	0	0	0	0	5	100	59	63	70	50	100	56	MISS	MISS	MISS	MISS	MISS	MISS	MISS	MISS	MISS	MISS	MISS
357	3	4	5	2	3	0	0	10	0	0	1.69	33	0	0	0	0	65	100	78	43	85	87	67	72	MISS	MISS	MISS	MISS	MISS	MISS	MISS	MISS	MISS	MISS	MISS
358	3	6	4	2	0	0	0	5	0	0	1.53	31	2	2	0	0	90	100	78	53	100	75	100	84	52	96	69	71	100	65	MISS	50	25	MISS	MISS
359	3	4	3	2	3	0	8	8	0	0	1.56	24	0	0	0	0	5	75	59	53	65	37	100	60	MISS	MISS	MISS	MISS	MISS	MISS	MISS	MISS	MISS	MISS	MISS
360	3	4	4	0	0	0	0	0	0	0	1.66	22	1	1	0	0	5	0	28	18	35	0	0	20	0	4	0	17	0	5	0	0	56	MISS	8
361	3	6	5	2	0	0	5	7	6	0	1.54	19	0	0	0	0	45	75	59	58	75	62	100	68	MISS	MISS	MISS	MISS	MISS	MISS	MISS	MISS	MISS	MISS	MISS
362	0	3	4	2	1	0	8	0	0	0	1.56	37	0	0	0	0	25	0	60	85	90	75	100	76	MISS	MISS	MISS	MISS	MISS	MISS	MISS	MISS	MISS	MISS	MISS
363	3	6	3	0	0	0	6	4	0	3	1.57	30	0	0	1	0	5	75	69	48	65	50	67	60	82	79	75	67	33	90	MISS	75	81	MISS	MISS
364	3	6	4	0	0	0	0	0	0	0	1.59	25	2	1	0	0	15	50	59	48	75	62	100	80	MISS	MISS	MISS	MISS	MISS	MISS	MISS	MISS	MISS	MISS	MISS
365	0	4	4	2	0	0	0	0	0	0	1.65	19	0	0	0	0	25	50	26	5	25	0	33	20	MISS	MISS	MISS	MISS	MISS	MISS	MISS	MISS	MISS	MISS	MISS
366	3	6	3	1	0	0	8	6	0	0	1.61	24	1	1	0	0	65	100	59	55	70	25	100	40	MISS	MISS	MISS	MISS	MISS	MISS	MISS	MISS	MISS	MISS	MISS
367	3	3	3	2	0	0	9	6	0	0	1.53	22	2	1	1	0	40	100	78	48	70	75	67	52	MISS	MISS	MISS	MISS	MISS	MISS	MISS	MISS	MISS	MISS	MISS
368	3	3	2	0	0	0	9	5	8	3	1.61	32	2	1	0	0	90	100	88	48	90	100	100	80	MISS	MISS	MISS	MISS	MISS	MISS	MISS	MISS	MISS	MISS	MISS
369	3	6	5	2	3	0	9	0	0	0	1.68	22	0	0	0	0	85	75	68	18	80	75	67	40	MISS	MISS	MISS	MISS	MISS	MISS	MISS	MISS	MISS	MISS	MISS

## Sheet: Glossary
Partner			School			Income			Alcohol			AlcoholWeek			Smoking
Never	0		HSchool not completed	1		< 10,000	1		Never	0		<1	0		Never	0
NoMore	1		HSchool completed	2		10 to 20,000	2		1 year	1		1x a week	1		Yes	1
Single	2		Colleg not completed	3		20 to 50,000	3		Ocasional	2		2x a week	2		Past	2
Yes	3		Colleg completed	4		50 to 100,000	4					3x a week	3
			PostGr not completed	5		> 100,000	5					4x a week	4
			PostGr completed	6								5x a week	5
												6x a week	6
												7x a week	7
